# Supplementary material for: On the Quantum Chemical Nature of Lead(II) “Lone Pair”
Source: Molecules. 2021 Dec 22;27(1):27. doi: 10.3390/molecules27010027 (PMC8746439; doi:10.3390/molecules27010027)
Supplement: Supplementary file 1 [file molecules-27-00027-s001.zip]

Archive with 1 entries (1 files):
- molecules-1249768-supplementary.pdf
